# Supplementary material for: Levels and Determinants of Place-Of-Death Congruence in Palliative Patients: A Systematic Review
Source: Front Psychol. 2022 Jan 13;12:807869. doi: 10.3389/fpsyg.2021.807869 (PMC8792401; doi:10.3389/fpsyg.2021.807869)
Supplement: Supplementary file 2 [file Data_Sheet_1.ZIP]

Archive with 30 entries (30 files):
- Supplementary material (ratings of the STROBE and CONSORT)/1_Sheridan et al_2021.pdf
- Supplementary material (ratings of the STROBE and CONSORT)/10_Higginson et al_2017.pdf
- Supplementary material (ratings of the STROBE and CONSORT)/11_Lin et al_2017.pdf
- Supplementary material (ratings of the STROBE and CONSORT)/12_Howell et al_2017.pdf
- Supplementary material (ratings of the STROBE and CONSORT)/13_De Graaf et al_2016.pdf
- Supplementary material (ratings of the STROBE and CONSORT)/14_Arnold et al_2015.pdf
- Supplementary material (ratings of the STROBE and CONSORT)/15_Burge et al_2015.pdf
- Supplementary material (ratings of the STROBE and CONSORT)/16_Gage et al_2015.pdf
- Supplementary material (ratings of the STROBE and CONSORT)/17_Ko et al_2014.pdf
- Supplementary material (ratings of the STROBE and CONSORT)/18_Hunt et al_2014.pdf
- Supplementary material (ratings of the STROBE and CONSORT)/19_Aoun and Skett_2013.pdf
- Supplementary material (ratings of the STROBE and CONSORT)/2_Cai et al_2020.pdf
- Supplementary material (ratings of the STROBE and CONSORT)/20_Brogaard et al_2013.pdf
- Supplementary material (ratings of the STROBE and CONSORT)/21_Fischer et al 2013.pdf
- Supplementary material (ratings of the STROBE and CONSORT)/22_Janssen et al_ 2013.pdf
- Supplementary material (ratings of the STROBE and CONSORT)/23_Capel et al_2012.pdf
- Supplementary material (ratings of the STROBE and CONSORT)/24_Johnson et al_2012.pdf
- Supplementary material (ratings of the STROBE and CONSORT)/25_Abarshi et al_2011.pdf
- Supplementary material (ratings of the STROBE and CONSORT)/26_Alonso_Babarro et al_2011.pdf
- Supplementary material (ratings of the STROBE and CONSORT)/27_Escobar et al_2011.pdf
- Supplementary material (ratings of the STROBE and CONSORT)/28_Gerrard et al_2011.pdf
- Supplementary material (ratings of the STROBE and CONSORT)/29_Walker et al_2011.pdf
- Supplementary material (ratings of the STROBE and CONSORT)/3_Skorstengaard et al_2020.pdf
- Supplementary material (ratings of the STROBE and CONSORT)/30_Holdsworth and Fisher_2010.pdf
- Supplementary material (ratings of the STROBE and CONSORT)/4_Ali et al_2019.pdf
- Supplementary material (ratings of the STROBE and CONSORT)/5_Blanchard et al_2019.pdf
- Supplementary material (ratings of the STROBE and CONSORT)/6_Wiggins et al_2019.pdf
- Supplementary material (ratings of the STROBE and CONSORT)/7_Bannon et al_2018.pdf
- Supplementary material (ratings of the STROBE and CONSORT)/8_Chiba et al_2018.pdf
- Supplementary material (ratings of the STROBE and CONSORT)/9_Raijmakers et al_2018.pdf
